# Supplementary material for: Disparities in immune and targeted therapy utilization for older US patients with metastatic renal cell carcinoma
Source: JNCI Cancer Spectr. 2023 May 18;7(3):pkad036. doi: 10.1093/jncics/pkad036 (PMC10276895; doi:10.1093/jncics/pkad036)
Supplement: pkad036_Supplementary_Data [file pkad036_supplementary_data.zip]

Archive with 3 entries (3 files):
- SuppTable1-AgentsCodes.xlsx
- SuppTable2-demographics.v4.xlsx
- JNCI-CS RR Supplementary Material.v2 PDF.pdf
