# Supplementary material for: Disparities in immune and targeted therapy utilization for older US patients with metastatic renal cell carcinoma
Source: JNCI Cancer Spectr. 2023 May 18;7(3):pkad036. doi: 10.1093/jncics/pkad036 (PMC10276895; doi:10.1093/jncics/pkad036)
Supplement: pkad036_Supplementary_Data [file pkad036_supplementary_data.zip › SuppTable1-AgentsCodes.xlsx]

## Sheet: Sheet1
Supplementary Table 1: Systemic therapy agents and codes included in the claims analysis
Category	Agents or Codes
OAA	Sorafenib (2005), Sunitinib (2006), Pazopanib (2009), Everolimus (2009), Axitinib (2012), Lenvatinib Mesylate (mid-2016), Cabozantinib S-Malate (mid-2016), Tivozanib Hydrochloride (2021)
IO
Ipilimumab	C9284 (2011), J9228 (2012)
Nivolumab	C9453 (2015), J9299 (2016)
Pembrolizumab	C9027 (2015), J9271 (2016)
Avelumab	C9491 (2017), J9023 (2018)
Interleukin-2 (Aldesleukin)	J9015 (1996)
Interferon-alfa	J9212, J9213, J9214, J9215 (all <=1999)
Other Treatment	Temsirolimus (J9330), Bevacizumab (J9035), Systemic agents (Q0083-Q0085, G0355-G0363, J8510-J9999), Chemotherapy Administration (96400-96549)
