# Supplementary material for: Disparities in immune and targeted therapy utilization for older US patients with metastatic renal cell carcinoma
Source: JNCI Cancer Spectr. 2023 May 18;7(3):pkad036. doi: 10.1093/jncics/pkad036 (PMC10276895; doi:10.1093/jncics/pkad036)
Supplement: pkad036_Supplementary_Data [file pkad036_supplementary_data.zip › SuppTable2-demographics.v4.xlsx]

## Sheet: Sheet1
Supplementary Table 2: Demographics of study cohort overall and stratified by initial treatment surrounding metastatic disease
	Total		Any Tx		No Tx		OAA		IO		Other Tx
	N	% (col)	N	% (row)	N	% (row)	N	% (row)	N	% (row)	N	% (row)
N	15407		8317	0.53982	7090	0.46018	3630	0.235607	2553	0.165704	2134	0.138508	ChiSq: rowVariable vs txgrpr
Year of metastatic diagnosis
2015	2951	19.1536	1511	51.203	1440	48.797	921	31.2098	115	3.89698	475	16.0962	p<.001
2016	3073	19.9455	1478	48.0963	1595	51.9037	791	25.7403	229	7.452	458	14.904
2017	3122	20.2635	1664	53.2992	1458	46.7008	913	29.2441	311	9.96156	440	14.0935
2018	3076	19.965	1778	57.8023	1298	42.1977	662	21.5215	714	23.212	402	13.0689
2019	3185	20.6724	1886	59.2151	1299	40.7849	343	10.7692	1184	37.1743	359	11.2716
Patient Race and Ethnicity (RTI)
Non-Hispanic White	12966	84.1566	7058	54.4347	5908	45.5653	3005	23.176	2218	17.1063	1835	14.1524	p<.001
Non-Hispanic Black	1017	6.6009	456	44.8378	561	55.1622	206	20.2557	119	11.7011	131	12.881
Asian/Pacific Islander	257	1.66807	138	53.6965	119	46.3035	67	26.07	42	16.3424	29	11.284
Hispanic	757	4.91335	424	56.0106	333	43.9894	238	31.4399	96	12.6816	90	11.889
American Indian / Alaska Native, Other, Unknown	410	2.66113	241	58.7805	169	41.2195	114	27.8049	78	19.0244	49	11.9512
Age at diagnosis
66-70	4261	27.6563	2583	60.6196	1678	39.3804	1195	28.0451	802	18.8219	586	13.7526	p<.001
71-75	4215	27.3577	2480	58.8375	1735	41.1625	1066	25.2906	767	18.1969	647	15.3499
76-80	3307	21.4643	1840	55.6396	1467	44.3604	797	24.1004	558	16.8733	485	14.6659
81+	3624	23.5218	1414	39.0177	2210	60.9823	572	15.7837	426	11.755	416	11.479
Patient sex
Male	9360	60.7516	5364	57.3077	3996	42.6923	2369	25.3098	1704	18.2051	1291	13.7927	p<.001
Female	6047	39.2484	2953	48.8341	3094	51.1659	1261	20.8533	849	14.04	843	13.9408
Comorbidity score
No conditions	4974	32.284	2764	55.569	2210	44.431	1322	26.5782	653	13.1283	789	15.8625	p<.001
1-2 conditions	5047	32.7578	2861	56.6871	2186	43.3129	1169	23.1623	989	19.5958	703	13.9291
3+ conditions	5386	34.9581	2692	49.9814	2694	50.0186	1139	21.1474	911	16.9142	642	11.9198
Frailty Index
Not frail	10442	67.7744	5957	57.0485	4485	42.9515	2624	25.1293	1783	17.0753	1550	14.8439	p<.001
Likely frail	4965	32.2256	2360	47.5327	2605	52.4673	1006	20.2618	770	15.5086	584	11.7623
Patient lives in metropolitan area
No	3656	23.7295	2000	54.7046	1656	45.2954	894	24.453	649	17.7516	457	12.5	p = 0.006
Yes	11751	76.2705	6317	53.7571	5434	46.2429	2736	23.2831	1904	16.2029	1677	14.2711
Dual Eligible
No	12841	83.3452	7164	55.79	5677	44.21	2982	23.2225	2327	18.1216	1855	14.4459	p<.001
Yes	2566	16.6548	1153	44.9337	1413	55.0663	648	25.2533	226	8.80748	279	10.873
Part D Limited Income Subsidy
No	12448	80.7944	6961	55.9206	5487	44.0794	2876	23.1041	2275	18.276	1810	14.5405	p<.001
Yes	2959	19.2056	1356	45.8263	1603	54.1737	754	25.4816	278	9.39507	324	10.9496
Survival After Index
31-60 days	1508	9.78776	314	20.8223	1194	79.1777	134	8.88594	71	4.70822	109	7.22812	p<.001
61-90 days	1099	7.13312	421	38.3076	678	61.6924	169	15.3776	112	10.1911	140	12.7389
91-180 days	1877	12.1828	1000	53.2765	877	46.7235	414	22.0565	278	14.8109	308	16.4092
181-365 days	2134	13.8508	1511	70.806	623	29.194	593	27.7882	482	22.5867	436	20.4311
>365 days	8789	57.0455	5071	57.6971	3718	42.3029	2320	26.3966	1610	18.3184	1141	12.9821
